# Supplementary material for: A Facile Approach to Bis(isoxazoles), Promising Ligands of the AMPA Receptor
Source: Molecules. 2021 Oct 23;26(21):6411. doi: 10.3390/molecules26216411 (PMC8588558; doi:10.3390/molecules26216411)
Supplement: Supplementary file 1 [file molecules-26-06411-s001.zip]

Archive with 1 entries (1 files):
- molecules-1413658-supplementary.pdf
